# Supplementary material for: 3D Spheroids of Human Primary Urine-Derived Stem Cells in the Assessment of Drug-Induced Mitochondrial Toxicity
Source: Pharmaceutics. 2022 May 11;14(5):1042. doi: 10.3390/pharmaceutics14051042 (PMC9145543; doi:10.3390/pharmaceutics14051042)
Supplement: Supplementary file 1 [file pharmaceutics-14-01042-s001.zip]

Archive with 9 entries (9 files):
- supplementary files/Figure S1.png
- supplementary files/Figure S2A.png
- supplementary files/Figure S2B.png
- supplementary files/Figure S2C.png
- supplementary files/Figure S3.png
- supplementary files/Figure S4.png
- supplementary files/Figure S5.png
- supplementary files/Figure S6.png
- supplementary files/Figure S7.png
